# Supplementary material for: Exploring associations between metabolites and gene transcripts of common bean (Phaseolus vulgaris L.) in response to rust (Uromyces appendiculatus) infection
Source: BMC Plant Biol. 2025 May 1;25:568. doi: 10.1186/s12870-025-06584-w (PMC12044953; doi:10.1186/s12870-025-06584-w)
Supplement: Supplementary file 7 — Supplementary Material 7 [file 12870_2025_6584_MOESM7_ESM.xlsx]

## Sheet: Table S1
Table S1 Forward and Reverse primers of targeted DEGs and housekeeping genes used for qRT-PCR analysis.
Group	Unigene Name	Gene Name	F	R	Amplicon Size (bp)
DEGs	Phvul.007G203400	GolS2	GTGCTGCGGTGAGGGTTAAT	CCCACTGTACCTCCAAGGCT	114
	Phvul.008G016500	BAG5	CCATGAGGGTGGAGTTGGCA	CTTTCTGCACTCCCTGAGGC	164
	Phvul.009G078300	HSFA2	GCGTCCAAACCCTAGTGGAC	AGCAACCACCTTCCCTGCTG	192
	Phvul.002G155300	HSFB2B	CGTCGCAAGAACCAGATGGC	GTGCAAAGACTGCTCGCACA	174
	Phvul.001G154700	HSFA6B	ACCACTGAAACCCCACTTTGT	ACCGACAAGGTTAACCACCA	196
