# Supplementary material for: Exploring associations between metabolites and gene transcripts of common bean (Phaseolus vulgaris L.) in response to rust (Uromyces appendiculatus) infection
Source: BMC Plant Biol. 2025 May 1;25:568. doi: 10.1186/s12870-025-06584-w (PMC12044953; doi:10.1186/s12870-025-06584-w)
Supplement: Supplementary file 8 — Supplementary Material 8 [file 12870_2025_6584_MOESM8_ESM.xlsx]

## Sheet: Table S2
Table S2 Annotated metabolites with classes that were regulated by both varieties and treatments at varying levels.
No.	Observed mz	Mean rt (min)	Metabolite	Formula	Golden_14dpi		Golden_21dpi		Teebus_14dpi		Teebus_21dpi		Omnibus p.value	Metabolite class
					log2(FC)	p.value	log2(FC)	p.value	log2(FC)	p.value	log2(FC)	p.value
1	325.18	12.48	Hydroquinidine	C20H26N2O2	-1.3442	0.033786	-2.18	-	1.94	2.54e-06	2	0.0012219	0.00010833	Alkaloids
2	321	0.87	Imidazo[4,5-d]imidazole-2,5(1H,3H)-dione, tetrahydro-1,3,4,6-tetranitro-	C4H2N8O10	-1.0032	0.029707	-1.44	-	-1.44	0.0037658	2.51	0.034399	3.14e-12	Azoles
3	309	5.3	7-hydroxy-4,8-dimethoxy-2-oxo-2H-chromene-5,6-dicarboxylic acid	C13H10O9	-1.8195	0.051136	1.36	0.053618	1.46	0.014669		3.86e-05	1.43e-12	Coumarins
4	457	5.2	4-{[3,4-bis(acetyloxy)-6-[(acetyloxy)methyl]-5-hydroxyoxan-2-yl]oxy}-2,6-dihydroxybenzoic acid	C19H22O13	-2.2404	0.013469	-3.31	0.040434	1.42	2.15e-06	1.03	0.091186	1.63e-14	Fatty acyls
5	367.1	0.76	1,3,4-trihydroxy-5-{[3-(4-hydroxy-3-methoxyphenyl)prop-2-enoyl]oxy}cyclohexane-1-carboxylic acid	C17H20O9	3.12	0.05327	1.39	-	-3.96	4.5e-07	-2.39	0.014954	0.018326	Flavonoids
6	477	7.38	Quercetin 3-O-glucuronide	C21H18O13	-3.65	0.000552	2.43	0.0056518	-1.13	0.0060016	-1.59	-	3.94e-12	Flavonoids
7	301	7.39	Quercetin	C15H10O7	-1.81	0.0096082	2.26	0.055294	-1.62	0.023472	-	-	1.98e-08	Flavonoids
8	609	7.45	Rutin	C27H30O16	-1.45	0.0092103	3.83	0.048194	-2.94	2.54e-07	3.39	0.032839	6.7e-09	Flavonoids
9	463	7.49	Quercetin-3-beta-O-galactoside	C27H30O17	1.02	0.020473	1.14	0.04458	-1.55	9.62e-06	2.03	2.49e-06	1.33e-07	Flavonoids
10	461	7.82	Kaempferol-3-O-glucuronoside	C21H18O12	-0.192	0.0072999	1.27	0.016677	-4.57	0.00043208	1.77	0.00046162	1.9e-06	Flavonoids
11	593	7.86	Kaempferol-3-O-rutinoside	C27H30O15	-2.88	0.0087793	4.48	0.043796	-1.16	0.0011895	-2.31	0.0037703	2.39e-09	Flavonoids
12	343	10.6	Nevadensin	C18H16O7	4.57	0.046268	1.11	0.043274	10.5	0.0012397	2.24	0.0022428	4.85e-05	Flavonoids
13	371	4.61	2-O-caffeoylglucarate	C15H16O11	-2.24	0.05085	-1.63	-	-1.32	0.0020276	-1.34		4.13e-05	Glucaric acid derivative
14	421	0.95	4,4'-Diazido-2,2'-stilbenedisulfonic acid	C14H10N6O6S2	-1.83	0.022051	-1.44	0.081247	-1.04	0.087657	-1.75	0.00051234	0.0067941	Î²-lactams
15	549.17	0.83	Prupersin D	C26H30O13	1.734	0.0015667	1.9	0.055793	3.14	0.0060123	3	0.0026795	0.00019671	Lignans
16	571	14	1-Hexadecanoyl-sn-glycero-3-phospho-(1'-myo-inositol)	C25H49O12P	2.9722	0.006529	-1.86	0.041551	-1.34	2.43e-05		-	2.3e-14	Lipids
17	339	14	Canrenone	C22H28O3	-1.3384	0.048795	1.4	-	1.55	0.00090621	-1.27	0.011701	6.81e-09	Lipids
18	282.08	2.21	Guanosine	C10H13N5O5	-1.37	0.048287	-1.54	-	-1.21	-	3.73	-	0.007439	Nucleosides
19	341	0.82	Palatinose	C12H22O11	-1.1086	0.044781	-1.54	0.014467	1.16	0.0014367	4.41	0.0037057	8.11e-05	Organic Oxygens
20	677.15	8.23	3,4,5-tricaffeoylquinic acid	C34H30O15	6.0586	0.079514	-1.22	-	12.11	1.55e-05	-1.43	0.062515	0.00057467	Organic Oxygens
21	331.07	2.87	Beta-glucogallin	C13H16O10	-1.6453	0.02583	-1.16	-	2.87	8.29e-06	2.13	0.00027208	0.0018046	Phenolic acids
22	315.07	4.53	2,5-Dihydroxybenzoic Acid 5-O-Beta-D-Glucoside	C13H16O9	-1.2412	0.055512	2.11	0.060461	2.12	0.00057497	1.1	0.012175	0.0017962	Phenolic acids
23	307	0.87	Rhusopolyphenol A	C15H16O7	-1.36	0.020667	1.26	0.098904	-2.54	0.011258	5.25	0.056388	8.21e-05	Phenylpropanoids
24	357.08	3.98	6-O-Caffeoyl-D-glucoside	C15H18O10	-235	0.013469	3.54	0.0033552	-2.54	0.0046351	1.54	-	0.0021911	Phenylpropanoids
25	311	4.93	Caftaric Acid	C13H12O9	-1.74	0.015587	-1.39	0.084543	-1.17	0.0015134	-1.61	0.082472	4.79e-16	Phenylpropanoids
26	777	5.22	Smilaside A	C36H42O19	1.3444	0.050293	-	-		-	-	-	9.85e-08	Phenylpropanoids
27	623	5.26	Phelligridin I	C15H20O7	-3.76	0.045358	-1.04	0.047066	-8.23	2.03e-05	2.66	0.00017081	1.2e-07	Phenylpropanoids
28	179	5.27	Caffeic acid	C9H8O4	-2.15	0.01012	-	-	3.66	0.004977	-	-	9.4e-18	Phenylpropanoids
29	294.06	5.42	Caffeoyl aspartic acid	C13H13NO7	-3.73	0.0081924	2.57	-	1.36	0.015687	1.76	0.023499	0.00045186	Phenylpropanoids
30	515	7.52	3,4-Dicaffeoylquinic acid	C25H24O12	1.34	0.03253	1.34	0.049171	2.69	0.019884	2.73	0.00044332	7.52e-09	Phenylpropanoids
