# Supplementary material for: Exploring associations between metabolites and gene transcripts of common bean (Phaseolus vulgaris L.) in response to rust (Uromyces appendiculatus) infection
Source: BMC Plant Biol. 2025 May 1;25:568. doi: 10.1186/s12870-025-06584-w (PMC12044953; doi:10.1186/s12870-025-06584-w)
Supplement: Supplementary file 11 — Supplementary Material 11 [file 12870_2025_6584_MOESM11_ESM.xlsx]

## Sheet: Table S5
Table S5 Summary of sequence reads per sample treatment. Denotations G indicates Golden Gate Wax and T indicate Teebus-RR-1, race 31-1 is denoted as 1, and control denoted as 0, 14 and 21 indicating days post infection (dpi).
Sample	Reads	% GC
G014_19	4916503	0.48
G014_20	3799165	0.48
G014_21	10560698	0.5
G021_22	10560698	0.5
G021_23	1777532	0.45
G021_24	1896878	0.44
G114_28	3436499	0.46
G114_29	2553964	0.47
G114_30	3355147	0.47
G121_25	1731165	0.47
G121_26	2280861	0.46
G121_27	2359967	0.47
T014_1	2136044	0.46
T014_2	3068776	0.48
T014_3	1601201	0.46
T021_4	3690041	0.46
T021_5	2348828	0.45
T021_6	3529320	0.46
T114_7	3444516	0.46
T114_8	9967462	0.47
T114_9	5458241	0.48
T121_10	4554988	0.46
T121_11	1656942	0.47
T121_12	4016647	0.47
Total Reads	94702083	0.47
